# Supplementary material for: Chemical Synthesis and Insecticidal Activity Research Based on α-Conotoxins
Source: Molecules. 2024 Jun 14;29(12):2846. doi: 10.3390/molecules29122846 (PMC11206848; doi:10.3390/molecules29122846)
Supplement: Supplementary file 1 [file molecules-29-02846-s001.zip]

Archive with 1 entries (1 files):
- molecules-3054815-supplementary.pdf
